# Supplementary material for: Characterization of Egg Laying Hen and Broiler Fecal Microbiota in Poultry Farms in Croatia, Czech Republic, Hungary and Slovenia
Source: PLoS One. 2014 Oct 16;9(10):e110076. doi: 10.1371/journal.pone.0110076 (PMC4199679; doi:10.1371/journal.pone.0110076)
Supplement: Table S1 — List of raw Ct data for the quantification of antibiotic gene prevalence. (XLS) [file pone.0110076.s003.xls]

## Sheet: Tab S1
Table S1. List of raw Ct data for the quantification of antibiotic gene prevalence. For 16S rRNA gene quantification, average Ct out of 2 independent PCRs is shown.																								Formula for calculation of prevalences from Ct data
		Ct values								quantification								Ct 16S - Ct gene of interest						calculation I		2ΔCt						calculation II
Country	sample ID	strA	sul1	sul2	tetA	tetB	cat	16S average		strA	sul1	sul2	tetA	tetB	cat			16S-strA	16S-sul1	16S-sul2	16S-tetA	16S-tetB	16S-cat	(ΔCt)		strA	sul1	sul2	tetA	tetB	cat	(2ΔCt)
Czech R.	1	23.48	30.3533	23.8433	32.67	27.4033	ND	14.8971		0.00260786	2.22436e-05	0.00202726	4.46497e-06	0.000171887	ND			-8.58292	-15.4563	-8.94625	-17.7729	-12.5063	ND			0.00260786	2.22436e-05	0.00202726	4.46497e-06	0.000171887	ND
Czech R.	2	24.9667	31.98	26.9633	33.475	28.5267	28.5933	8.685		1.25525e-05	9.71642e-08	3.14538e-06	3.4472e-08	1.0643e-06	1.01624e-06			-16.2817	-23.295	-18.2783	-24.79	-19.8417	-19.9083			1.25525e-05	9.71642e-08	3.14538e-06	3.4472e-08	1.0643e-06	1.01624e-06
Czech R.	3	26.4567	28.2033	26.2733	32.165	27.6233	28.2567	12.0467		4.59365e-05	1.36886e-05	5.21611e-05	8.78574e-07	2.04624e-05	1.31918e-05			-14.41	-16.1567	-14.2267	-20.1183	-15.5767	-16.21			4.59365e-05	1.36886e-05	5.21611e-05	8.78574e-07	2.04624e-05	1.31918e-05
Czech R.	4	21.33	25.305	22.9267	28.11	27.4167	28.1033	12.2267		0.00181812	0.000115619	0.000601145	1.6544e-05	2.67519e-05	1.66206e-05			-9.10333	-13.0783	-10.7	-15.8833	-15.19	-15.8767			0.00181812	0.000115619	0.000601145	1.6544e-05	2.67519e-05	1.66206e-05
Czech R.	5	25.42	24.3567	27.3767	32.58	27.0867	30.3433	7.63		4.41242e-06	9.22086e-06	1.13674e-06	3.08533e-08	1.38982e-06	1.45414e-07			-17.79	-16.7267	-19.7467	-24.95	-19.4567	-22.7133			4.41242e-06	9.22086e-06	1.13674e-06	3.08533e-08	1.38982e-06	1.45414e-07
Czech R.	6	22.7033	24.34	23.57	32.1	25.83	25.4267	10.8367		0.00026778	8.61175e-05	0.000146854	3.97282e-07	3.06589e-05	4.05483e-05			-11.8667	-13.5033	-12.7333	-21.2633	-14.9933	-14.59			0.00026778	8.61175e-05	0.000146854	3.97282e-07	3.06589e-05	4.05483e-05
Czech R.	7	24.85	25.0233	26.6167	32.78	25.7333	28.3633	9.2025		1.9482e-05	1.72765e-05	5.7255e-06	7.9885e-08	1.05614e-05	1.70614e-06			-15.6475	-15.8208	-17.4142	-23.5775	-16.5308	-19.1608			1.9482e-05	1.72765e-05	5.7255e-06	7.9885e-08	1.05614e-05	1.70614e-06
Czech R.	8	22.0233	21.6233	25.05	32.36	24.9533	28.19	9.245		0.000142344	0.000187824	1.74671e-05	1.10076e-07	1.86776e-05	1.98147e-06			-12.7783	-12.3783	-15.805	-23.115	-15.7083	-18.945			0.000142344	0.000187824	1.74671e-05	1.10076e-07	1.86776e-05	1.98147e-06
Czech R.	9	25.5033	24.7133	28.6467	24.5033	27.515	27.9233	9.88417		1.98684e-05	3.43539e-05	2.24866e-06	3.97367e-05	4.92709e-06	3.71253e-06			-15.6192	-14.8292	-18.7625	-14.6192	-17.6308	-18.0392			1.98684e-05	3.43539e-05	2.24866e-06	3.97367e-05	4.92709e-06	3.71253e-06
Czech R.	10	26.55	29.74	27.8533	ND	29.615	30.6567	9.16583		5.84581e-06	6.40558e-07	2.36866e-06	ND	6.98534e-07	3.39324e-07			-17.3842	-20.5742	-18.6875	ND	-20.4492	-21.4908			5.84581e-06	6.40558e-07	2.36866e-06	ND	6.98534e-07	3.39324e-07
Czech R.	11	23.5267	25.4567	25.81	32.2	27.7033	28.34	10.9833		0.000167525	4.39635e-05	3.44135e-05	4.10343e-07	9.26357e-06	5.9583e-06			-12.5433	-14.4733	-14.8267	-21.2167	-16.72	-17.3567			0.000167525	4.39635e-05	3.44135e-05	4.10343e-07	9.26357e-06	5.9583e-06
Czech R.	12	23.73	33.02	25.0033	31.0167	28.5267	27.66	9.68333		5.90924e-05	9.43981e-08	2.44467e-05	3.78466e-07	2.12614e-06	3.8769e-06			-14.0467	-23.3367	-15.32	-21.3333	-18.8433	-17.9767			5.90924e-05	9.43981e-08	2.44467e-05	3.78466e-07	2.12614e-06	3.8769e-06
Czech R.	13	18.9117	22.8917	22.1717	24.3367	23.1017	23.8967	10.2983		0.00255346	0.000161819	0.000266545	5.94348e-05	0.000139898	8.06295e-05			-8.61333	-12.5933	-11.8733	-14.0383	-12.8033	-13.5983			0.00255346	0.000161819	0.000266545	5.94348e-05	0.000139898	8.06295e-05
Czech R.	14	24.03	34.05	25.8367	32.22	31.98	35.33	10.265		7.18327e-05	6.91833e-08	2.05334e-05	2.45972e-07	2.90492e-07	2.84894e-08			-13.765	-23.785	-15.5717	-21.955	-21.715	-25.065			7.18327e-05	6.91833e-08	2.05334e-05	2.45972e-07	2.90492e-07	2.84894e-08
Czech R.	15	24.2533	31.62	25.9433	31.8467	26.2633	28.38	11.6983		0.000166176	1.00689e-06	5.15024e-05	8.60493e-07	4.1257e-05	9.51301e-06			-12.555	-19.9217	-14.245	-20.1483	-14.565	-16.6817			0.000166176	1.00689e-06	5.15024e-05	8.60493e-07	4.1257e-05	9.51301e-06
Czech R.	16	24.0933	26.2933	26.0733	35.9567	28.37	28.64	10.525		8.23237e-05	1.79167e-05	2.08682e-05	2.20956e-08	4.24737e-06	3.52242e-06			-13.5683	-15.7683	-15.5483	-25.4317	-17.845	-18.115			8.23237e-05	1.79167e-05	2.08682e-05	2.20956e-08	4.24737e-06	3.52242e-06
Czech R.	17	27.03	30.9	28.3967	31.1867	30.2233	28.095	12.3		3.67983e-05	2.51676e-06	1.42699e-05	2.06323e-06	4.0229e-06	1.75886e-05			-14.73	-18.6	-16.0967	-18.8867	-17.9233	-15.795			3.67983e-05	2.51676e-06	1.42699e-05	2.06323e-06	4.0229e-06	1.75886e-05
Czech R.	18	23.0933	23.1833	25.4367	ND	24.91	31.905	10.2025		0.000131666	0.000123703	2.59453e-05	ND	3.73767e-05	2.93019e-07			-12.8908	-12.9808	-15.2342	ND	-14.7075	-21.7025			0.000131666	0.000123703	2.59453e-05	ND	3.73767e-05	2.93019e-07
Czech R.	19	27.02	30.4267	28.5367	30.1433	29.31	28.7533	9.51167		5.36372e-06	5.05775e-07	1.87458e-06	6.1553e-07	1.09675e-06	1.61317e-06			-17.5083	-20.915	-19.025	-20.6317	-19.7983	-19.2417			5.36372e-06	5.05775e-07	1.87458e-06	6.1553e-07	1.09675e-06	1.61317e-06
Czech R.	20	24.6367	26.66	27.3733	36.05	27.9167	28.56	11.2567		9.38034e-05	2.30746e-05	1.40734e-05	3.43924e-08	9.65696e-06	6.18269e-06			-13.38	-15.4033	-16.1167	-24.7933	-16.66	-17.3033			9.38034e-05	2.30746e-05	1.40734e-05	3.43924e-08	9.65696e-06	6.18269e-06
Czech R.	21	27.5667	32.315	27.0967	29.7811	30.3	32.617	9.615		3.94466e-06	1.46764e-07	5.46379e-06	8.49961e-07	5.93191e-07	1.19044e-07			-17.9517	-22.7	-17.4817	-20.1661	-20.685	-23.002			3.94466e-06	1.46764e-07	5.46379e-06	8.49961e-07	5.93191e-07	1.19044e-07
Czech R.	22	19.23	30.0567	20.6733	30.74	28.7067	34.87	9.87167		0.00152356	8.38899e-07	0.00056024	5.22403e-07	2.13845e-06	2.98368e-08			-9.35833	-20.185	-10.8017	-20.8683	-18.835	-24.9983			0.00152356	8.38899e-07	0.00056024	5.22403e-07	2.13845e-06	2.98368e-08
Czech R.	23	22.7567	31.9633	22.8433	32.64	26.7333	27.6833	10.4383		0.0001958	3.31382e-07	0.000184384	2.07316e-07	1.2437e-05	6.4378e-06			-12.3183	-21.525	-12.405	-22.2017	-16.295	-17.245			0.0001958	3.31382e-07	0.000184384	2.07316e-07	1.2437e-05	6.4378e-06
Czech R.	24	25.8867	30.055	28.53	32.41	29.1967	28.3133	9.53333		1.19442e-05	6.64298e-07	1.91176e-06	1.29849e-07	1.20433e-06	2.22155e-06			-16.3533	-20.5217	-18.9967	-22.8767	-19.6633	-18.78			1.19442e-05	6.64298e-07	1.91176e-06	1.29849e-07	1.20433e-06	2.22155e-06
Czech R.	25	25.08	27.3467	25.73	29.43	26.7433	29.1233	7.99833		7.20951e-06	1.49821e-06	4.59448e-06	3.53529e-07	2.27611e-06	4.37262e-07			-17.0817	-19.3483	-17.7317	-21.4317	-18.745	-21.125			7.20951e-06	1.49821e-06	4.59448e-06	3.53529e-07	2.27611e-06	4.37262e-07
Czech R.	26	21.03	25.0833	22.3733	31.2933	25.0133	28.1633	10.4333		0.000645781	3.88965e-05	0.000254508	5.25429e-07	4.08303e-05	4.59979e-06			-10.5967	-14.65	-11.94	-20.86	-14.58	-17.73			0.000645781	3.88965e-05	0.000254508	5.25429e-07	4.08303e-05	4.59979e-06
Czech R.	27	24.63	28.09	25.5633	32.48	25.4567	31.52	11.905		0.000147704	1.34224e-05	7.7345e-05	6.40188e-07	8.32802e-05	1.24536e-06			-12.725	-16.185	-13.6583	-20.575	-13.5517	-19.615			0.000147704	1.34224e-05	7.7345e-05	6.40188e-07	8.32802e-05	1.24536e-06
Czech R.	28	28.86	29.0867	32.17	28.7733	28.7	24.6167	10.08		2.22155e-06	1.89856e-06	2.24e-07	2.3591e-06	2.48211e-06	4.20753e-05			-18.78	-19.0067	-22.09	-18.6933	-18.62	-14.5367			2.22155e-06	1.89856e-06	2.24e-07	2.3591e-06	2.48211e-06	4.20753e-05
Czech R.	29	26.5867	31.795	28.39	28.4933	ND	27.6467	12.345		5.16216e-05	1.39626e-06	1.47902e-05	1.37679e-05	ND	2.47594e-05			-14.2417	-19.45	-16.045	-16.1483	ND	-15.3017			5.16216e-05	1.39626e-06	1.47902e-05	1.37679e-05	ND	2.47594e-05
Czech R.	30	19.2495	20.0895	25.2695	26.1345	21.0195	25.3945	10.5195		0.00235509	0.00131566	3.62917e-05	1.99258e-05	0.000690534	3.32797e-05			-8.73	-9.57	-14.75	-15.615	-10.5	-14.875			0.00235509	0.00131566	3.62917e-05	1.99258e-05	0.000690534	3.32797e-05
Czech R.	31	26.52	27.44	26.1933	31.85	28.2267	28.5567	9.43667		7.20119e-06	3.80589e-06	9.0311e-06	1.79025e-07	2.20621e-06	1.75512e-06			-17.0833	-18.0033	-16.7567	-22.4133	-18.79	-19.12			7.20119e-06	3.80589e-06	9.0311e-06	1.79025e-07	2.20621e-06	1.75512e-06
Czech R.	32	24.9733	26.74	24.97	25.5367	26.23	28.0433	9.78167		2.6721e-05	7.85295e-06	2.67828e-05	1.80831e-05	1.1183e-05	3.18193e-06			-15.1917	-16.9583	-15.1883	-15.755	-16.4483	-18.2617			2.6721e-05	7.85295e-06	2.67828e-05	1.80831e-05	1.1183e-05	3.18193e-06
Czech R.	33	23.6633	25.08	25.8367	33.23	25.93	32.3367	9.98444		7.62508e-05	2.85618e-05	1.69046e-05	1.00552e-07	1.58456e-05	1.86772e-07			-13.6789	-15.0956	-15.8522	-23.2456	-15.9456	-22.3522			7.62508e-05	2.85618e-05	1.69046e-05	1.00552e-07	1.58456e-05	1.86772e-07
Czech R.	34	24.6067	27.7933	25.32	30.4533	27.8233	27.8167	9.52167		2.87715e-05	3.15995e-06	1.7548e-05	4.99966e-07	3.09492e-06	3.10925e-06			-15.085	-18.2717	-15.7983	-20.9317	-18.3017	-18.295			2.87715e-05	3.15995e-06	1.7548e-05	4.99966e-07	3.09492e-06	3.10925e-06
Czech R.	35	25.49	24.75	27.335	30.8133	28.815	28.2067	10.3133		2.70003e-05	4.50952e-05	7.51567e-06	6.7435e-07	2.69428e-06	4.10743e-06			-15.1767	-14.4367	-17.0217	-20.5	-18.5017	-17.8933			2.70003e-05	4.50952e-05	7.51567e-06	6.7435e-07	2.69428e-06	4.10743e-06
Czech R.	36	26.0367	31.4767	28.5433	25.59	30.69	30.52	15.9117		0.000895512	2.06285e-05	0.000157576	0.00122048	3.55859e-05	4.00363e-05			-10.125	-15.565	-12.6317	-9.67833	-14.7783	-14.6083			0.000895512	2.06285e-05	0.000157576	0.00122048	3.55859e-05	4.00363e-05
Czech R.	37	25.4233	29.2	27.0333	32.29	29.53	32.3233	8.23833		6.71119e-06	4.89677e-07	2.19857e-06	5.75078e-08	3.89556e-07	5.61943e-08			-17.185	-20.9617	-18.795	-24.0517	-21.2917	-24.085			6.71119e-06	4.89677e-07	2.19857e-06	5.75078e-08	3.89556e-07	5.61943e-08
Czech R.	38	24.1567	33.085	26.79	31.1067	29.83	26.2833	9.205		3.15573e-05	6.47744e-08	5.08613e-06	2.55236e-07	6.18381e-07	7.22619e-06			-14.9517	-23.88	-17.585	-21.9017	-20.625	-17.0783			3.15573e-05	6.47744e-08	5.08613e-06	2.55236e-07	6.18381e-07	7.22619e-06
Czech R.	39	26.1167	26.8167	26.12	33.44	29.8833	28.4867	7.59222		2.65208e-06	1.63255e-06	2.64596e-06	1.65594e-08	1.94853e-07	5.13033e-07			-18.5244	-19.2244	-18.5278	-25.8478	-22.2911	-20.8944			2.65208e-06	1.63255e-06	2.64596e-06	1.65594e-08	1.94853e-07	5.13033e-07
Czech R.	40	22.9267	28.7633	24.1367	30.46	26.2033	27.97	8.01		3.23322e-05	5.65749e-07	1.39762e-05	1.74533e-07	3.33627e-06	9.80486e-07			-14.9167	-20.7533	-16.1267	-22.45	-18.1933	-19.96			3.23322e-05	5.65749e-07	1.39762e-05	1.74533e-07	3.33627e-06	9.80486e-07
Czech R.	41	25.6533	23.7767	26.88	33.68	27.4733	32.935	8.83167		8.63324e-06	3.17035e-05	3.68901e-06	3.3106e-08	2.44511e-06	5.54848e-08			-16.8217	-14.945	-18.0483	-24.8483	-18.6417	-24.1033			8.63324e-06	3.17035e-05	3.68901e-06	3.3106e-08	2.44511e-06	5.54848e-08
Czech R.	42	21.51	25.56	23.59	31.6567	27.8533	28.4533	8.845		0.000153977	9.29573e-06	3.64177e-05	1.35833e-07	1.89636e-06	1.25113e-06			-12.665	-16.715	-14.745	-22.8117	-19.0083	-19.6083			0.000153977	9.29573e-06	3.64177e-05	1.35833e-07	1.89636e-06	1.25113e-06
Czech R.	43	24.9633	24.0633	25.8567	32.58	27.0333	27.9267	9.225		1.82932e-05	3.41363e-05	9.84849e-06	9.32061e-08	4.3567e-06	2.34551e-06			-15.7383	-14.8383	-16.6317	-23.355	-17.8083	-18.7017			1.82932e-05	3.41363e-05	9.84849e-06	9.32061e-08	4.3567e-06	2.34551e-06
Czech R.	44	25.2933	32.7	30.1	30.13	27.8533	29.06	8.03667		6.38595e-06	3.76354e-08	2.28179e-07	2.23483e-07	1.0829e-06	4.69187e-07			-17.2567	-24.6633	-22.0633	-22.0933	-19.8167	-21.0233			6.38595e-06	3.76354e-08	2.28179e-07	2.23483e-07	1.0829e-06	4.69187e-07
Czech R.	45	23.56	31.15	22.9767	ND	31.21	33.65	10.0917		8.82323e-05	4.57942e-07	0.000132199	ND	4.39287e-07	8.09534e-08			-13.4683	-21.0583	-12.885	ND	-21.1183	-23.5583			8.82323e-05	4.57942e-07	0.000132199	ND	4.39287e-07	8.09534e-08
Czech R.	46	21.6733	30.175	23.6633	32.725	26.35	28.0233	9.12333		0.000166753	4.60063e-07	4.19782e-05	7.8558e-08	6.52014e-06	2.04425e-06			-12.55	-21.0517	-14.54	-23.6017	-17.2267	-18.9			0.000166753	4.60063e-07	4.19782e-05	7.8558e-08	6.52014e-06	2.04425e-06
Czech R.	47	22.94	29.29	25.65	32.4467	28.185	28.5067	11.2083		0.000294047	3.60476e-06	4.49392e-05	4.04226e-07	7.75379e-06	6.20416e-06			-11.7317	-18.0817	-14.4417	-21.2383	-16.9767	-17.2983			0.000294047	3.60476e-06	4.49392e-05	4.04226e-07	7.75379e-06	6.20416e-06
Czech R.	48	22.6033	26.04	23.46	32.9	22.5567	33.74	9.695		0.000130078	1.20134e-05	7.18327e-05	1.03419e-07	0.000134355	5.77742e-08			-12.9083	-16.345	-13.765	-23.205	-12.8617	-24.045			0.000130078	1.20134e-05	7.18327e-05	1.03419e-07	0.000134355	5.77742e-08
Czech R.	49	24.4033	26.58	26.56	32.25	26.9467	32.0033	9.07		2.42218e-05	5.35753e-06	5.43232e-06	1.05226e-07	4.15515e-06	1.24847e-07			-15.3333	-17.51	-17.49	-23.18	-17.8767	-22.9333			2.42218e-05	5.35753e-06	5.43232e-06	1.05226e-07	4.15515e-06	1.24847e-07
Czech R.	50	24.96	31.62	30.1	31.635	29.1	28.385	9.11		1.69307e-05	1.67423e-07	4.80154e-07	1.65691e-07	9.60308e-07	1.57633e-06			-15.85	-22.51	-20.99	-22.525	-19.99	-19.275			1.69307e-05	1.67423e-07	4.80154e-07	1.65691e-07	9.60308e-07	1.57633e-06
Czech R.	51	28.4283	30.0517	29.6383	31.9117	39.6217	29.5	8.73167		1.17683e-06	3.8198e-07	5.08705e-07	1.05226e-07	5.02555e-10	5.59898e-07			-19.6967	-21.32	-20.9067	-23.18	-30.89	-20.7683			1.17683e-06	3.8198e-07	5.08705e-07	1.05226e-07	5.02555e-10	5.59898e-07
Czech R.	52	28.6633	29.02	31.2733	35.7067	29.6433	28.1867	12.0883		1.0243e-05	7.99946e-06	1.6778e-06	7.76557e-08	5.193e-06	1.42534e-05			-16.575	-16.9317	-19.185	-23.6183	-17.555	-16.0983			1.0243e-05	7.99946e-06	1.6778e-06	7.76557e-08	5.193e-06	1.42534e-05
Czech R.	53	22.0527	31.3927	26.3227	23.1827	23.0927	26.0827	9.991		0.000233925	3.60958e-07	1.21249e-05	0.000106884	0.000113764	1.43194e-05			-12.0617	-21.4017	-16.3317	-13.1917	-13.1017	-16.0917			0.000233925	3.60958e-07	1.21249e-05	0.000106884	0.000113764	1.43194e-05
Czech R.	54	21.4017	27.8217	23.0617	29.0783	23.185	29.275	9.75		0.000310813	3.62983e-06	9.83533e-05	1.51912e-06	9.02946e-05	1.32553e-06			-11.6517	-18.0717	-13.3117	-19.3283	-13.435	-19.525			0.000310813	3.62983e-06	9.83533e-05	1.51912e-06	9.02946e-05	1.32553e-06
Czech R.	55	26.6067	26.8833	31.8033	27.1	ND	29.2533	8.4775		3.488e-06	2.87933e-06	9.51096e-08	2.47782e-06	ND	5.56995e-07			-18.1292	-18.4058	-23.3258	-18.6225	ND	-20.7758			3.488e-06	2.87933e-06	9.51096e-08	2.47782e-06	ND	5.56995e-07
Czech R.	56	27.2067	30.4867	27.41	30.07	ND	30.0233	9.79		5.71559e-06	5.88413e-07	4.96423e-06	7.85438e-07	ND	8.11259e-07			-17.4167	-20.6967	-17.62	-20.28	ND	-20.2333			5.71559e-06	5.88413e-07	4.96423e-06	7.85438e-07	ND	8.11259e-07
Czech R.	57	26.79	ND	30.0967	27.2667	28.77	30.0033	10.3433		1.11959e-05	ND	1.1315e-06	8.0458e-06	2.83805e-06	1.20712e-06			-16.4467	ND	-19.7533	-16.9233	-18.4267	-19.66			1.11959e-05	ND	1.1315e-06	8.0458e-06	2.83805e-06	1.20712e-06
Czech R.	58	25.79	27.2433	30.42	26.5767	29.9	30.4	8.61833		6.7735e-06	2.47353e-06	2.73555e-07	3.92648e-06	3.92265e-07	2.77374e-07			-17.1717	-18.625	-21.8017	-17.9583	-21.2817	-21.7817			6.7735e-06	2.47353e-06	2.73555e-07	3.92648e-06	3.92265e-07	2.77374e-07
Czech R.	59	27.7033	27.2233	28.48	33	ND	26.64	7.605		8.90838e-07	1.24249e-06	5.19995e-07	2.26643e-08	ND	1.86163e-06			-20.0983	-19.6183	-20.875	-25.395	ND	-19.035			8.90838e-07	1.24249e-06	5.19995e-07	2.26643e-08	ND	1.86163e-06
Czech R.	60	23.7533	26.5433	24.36	30.6933	35.58	27.05	8.80833		3.17035e-05	4.58388e-06	2.08201e-05	2.58201e-07	8.72821e-09	3.22635e-06			-14.945	-17.735	-15.5517	-21.885	-26.7717	-18.2417			3.17035e-05	4.58388e-06	2.08201e-05	2.58201e-07	8.72821e-09	3.22635e-06
Czech R.	61	23.16	30.43	23.91	32.0367	26.7333	28.1967	8.37667		3.54628e-05	2.29766e-07	2.10863e-05	7.5445e-08	2.97915e-06	1.0804e-06			-14.7833	-22.0533	-15.5333	-23.66	-18.3567	-19.82			3.54628e-05	2.29766e-07	2.10863e-05	7.5445e-08	2.97915e-06	1.0804e-06
Czech R.	62	26.9567	26.7	24.7167	31.8872	26.5333	29.2359	9.72333		6.49008e-06	7.75379e-06	3.06589e-05	2.12816e-07	8.70334e-06	1.33698e-06			-17.2333	-16.9767	-14.9933	-22.1639	-16.81	-19.5126			6.49008e-06	7.75379e-06	3.06589e-05	2.12816e-07	8.70334e-06	1.33698e-06
Czech R.	63	24.34	27.2233	28.48	33.5883	26.4733	30.3144	6.96833		5.89668e-06	7.99167e-07	3.34459e-07	9.69575e-09	1.34403e-06	9.37822e-08			-17.3717	-20.255	-21.5117	-26.62	-19.505	-23.3461			5.89668e-06	7.99167e-07	3.34459e-07	9.69575e-09	1.34403e-06	9.37822e-08
Czech R.	64	20.7733	24.7167	21.23	31.8324	22.8533	29.617	8.63		0.000221051	1.43691e-05	0.000161073	1.03603e-07	5.22817e-05	4.81157e-07			-12.1433	-16.0867	-12.6	-23.2024	-14.2233	-20.987			0.000221051	1.43691e-05	0.000161073	1.03603e-07	5.22817e-05	4.81157e-07
Czech R.	65	32.0367	ND	32.14	32.0367	ND	28.1967	7.13583		3.19229e-08	ND	2.97164e-08	3.19229e-08	ND	4.57149e-07			-24.9008	ND	-25.0042	-24.9008	ND	-21.0608			3.19229e-08	ND	2.97164e-08	3.19229e-08	ND	4.57149e-07
Czech R.	66	21.7633	26.45	22.15	34.105	24.3633	35.89	11.2892		0.00070301	2.72982e-05	0.000537729	1.35441e-07	0.000115953	3.93017e-08			-10.4742	-15.1608	-10.8608	-22.8158	-13.0742	-24.6008			0.00070301	2.72982e-05	0.000537729	1.35441e-07	0.000115953	3.93017e-08
Czech R.	67	21.3067	26.45	22.15	28.6233	29.9933	29.8567	7.855		8.92575e-05	2.5255e-06	4.97481e-05	5.59898e-07	2.1662e-07	2.38143e-07			-13.4517	-18.595	-14.295	-20.7683	-22.1383	-22.0017			8.92575e-05	2.5255e-06	4.97481e-05	5.59898e-07	2.1662e-07	2.38143e-07
Slovenia	68	25.97	23.2033	28.38	ND	26.7833	ND	10.2108		1.80309e-05	0.000122707	3.39262e-06	ND	1.02608e-05	ND			-15.7592	-12.9925	-18.1692	ND	-16.5725	ND			1.80309e-05	0.000122707	3.39262e-06	ND	1.02608e-05	ND
Slovenia	69	28.07	21.81	26.1967	32.575	24.2633	31.79	10.095		3.88138e-06	0.000297463	1.42205e-05	1.70941e-07	5.43134e-05	2.94547e-07			-17.975	-11.715	-16.1017	-22.48	-14.1683	-21.695			3.88138e-06	0.000297463	1.42205e-05	1.70941e-07	5.43134e-05	2.94547e-07
Slovenia	70	25.3467	24.0867	30.9267	32.42	27.94	ND	9.515		1.71472e-05	4.10668e-05	3.58464e-07	1.27323e-07	2.84133e-06	ND			-15.8317	-14.5717	-21.4117	-22.905	-18.425	ND			1.71472e-05	4.10668e-05	3.58464e-07	1.27323e-07	2.84133e-06	ND
Slovenia	71	20.5567	20.8467	26.7467	32.365	20.5933	31.85	11.1783		0.00150259	0.00122897	2.05809e-05	4.18965e-07	0.00146488	5.98699e-07			-9.37833	-9.66833	-15.5683	-21.1867	-9.415	-20.6717			0.00150259	0.00122897	2.05809e-05	4.18965e-07	0.00146488	5.98699e-07
Slovenia	72	24.0533	25.3333	22.7033	39.31	29.68	31.845	9.82667		5.21611e-05	2.14797e-05	0.000132965	1.33239e-09	1.05573e-06	2.35408e-07			-14.2267	-15.5067	-12.8767	-29.4833	-19.8533	-22.0183			5.21611e-05	2.14797e-05	0.000132965	1.33239e-09	1.05573e-06	2.35408e-07
Slovenia	73	25.13	25.8033	23.7933	ND	21.86	28.5167	9.49167		1.96062e-05	1.22942e-05	4.95187e-05	ND	0.00018913	1.87458e-06			-15.6383	-16.3117	-14.3017	ND	-12.3683	-19.025			1.96062e-05	1.22942e-05	4.95187e-05	ND	0.00018913	1.87458e-06
Slovenia	74	22.86	19.86	23.5467	37.15	17.5533	31.93	11.3667		0.000346866	0.00277493	0.000215504	1.73158e-08	0.0137286	6.45386e-07			-11.4933	-8.49333	-12.18	-25.7833	-6.18667	-20.5633			0.000346866	0.00277493	0.000215504	1.73158e-08	0.0137286	6.45386e-07
Slovenia	75	30.2567	30.6	27.8867	38.44	22.8733	31.825	12.6008		4.84244e-06	3.8169e-06	2.50326e-05	1.66585e-08	0.00080848	1.63286e-06			-17.6558	-17.9992	-15.2858	-25.8392	-10.2725	-19.2242			4.84244e-06	3.8169e-06	2.50326e-05	1.66585e-08	0.00080848	1.63286e-06
Slovenia	76	27.61	27.88	20.2233	ND	23.82	ND	10.5517		7.32706e-06	6.07648e-06	0.00122613	ND	0.000101352	ND			-17.0583	-17.3283	-9.67167	ND	-13.2683	ND			7.32706e-06	6.07648e-06	0.00122613	ND	0.000101352	ND
Slovenia	77	26.7533	24.6533	27.2467	ND	27.04	31.1267	11.6183		2.77914e-05	0.000119145	1.97425e-05	ND	2.27833e-05	1.34093e-06			-15.135	-13.035	-15.6283	ND	-15.4217	-19.5083			2.77914e-05	0.000119145	1.97425e-05	ND	2.27833e-05	1.34093e-06
Slovenia	78	21.03	21.1867	18.8267	33.2	21.5133	23.6367	12.7767		0.00327717	0.00293994	0.0150928	7.11155e-07	0.00234424	0.00053804			-8.25333	-8.41	-6.05	-20.4233	-8.73667	-10.86			0.00327717	0.00293994	0.0150928	7.11155e-07	0.00234424	0.00053804
Slovenia	79	21.1	23.0267	18.6933	34.04	20.8133	24.43	12.895		0.00338882	0.000891383	0.0179692	4.31242e-07	0.00413375	0.000336992			-8.205	-10.1317	-5.79833	-21.145	-7.91833	-11.535			0.00338882	0.000891383	0.0179692	4.31242e-07	0.00413375	0.000336992
Slovenia	80	25.1467	28.3067	25.1733	36.93	18.6133	ND	11.8083		9.65521e-05	1.08021e-05	9.47838e-05	2.73921e-08	0.00894316	ND			-13.3383	-16.4983	-13.365	-25.1217	-6.805	ND			9.65521e-05	1.08021e-05	9.47838e-05	2.73921e-08	0.00894316	ND
Slovenia	81	28.8267	30.41	29.5467	36.59	25.24	36.405	9.0825		1.13871e-06	3.79999e-07	6.91309e-07	5.24104e-09	1.36807e-05	5.9581e-09			-19.7442	-21.3275	-20.4642	-27.5075	-16.1575	-27.3225			1.13871e-06	3.79999e-07	6.91309e-07	5.24104e-09	1.36807e-05	5.9581e-09
Slovenia	82	25.0533	30.2	33.57	31.6333	26.3133	32.7	8.6625		1.16377e-05	3.28524e-07	3.17757e-08	1.21644e-07	4.85926e-06	5.80753e-08			-16.3908	-21.5375	-24.9075	-22.9708	-17.6508	-24.0375			1.16377e-05	3.28524e-07	3.17757e-08	1.21644e-07	4.85926e-06	5.80753e-08
Croatia	83	19.445	16.185	24.77	ND	21.675	26.02	8.385		0.000468391	0.0044871	1.16849e-05	ND	9.98416e-05	4.91288e-06			-11.06	-7.8	-16.385	ND	-13.29	-17.635			0.000468391	0.0044871	1.16849e-05	ND	9.98416e-05	4.91288e-06
Croatia	84	19.63	16.13	24.845	20.4875	23.02	25.535	8.0295		0.000322034	0.0036434	8.67022e-06	0.000177733	3.07192e-05	5.37427e-06			-11.6005	-8.1005	-16.8155	-12.458	-14.9905	-17.5055			0.000322034	0.0036434	8.67022e-06	0.000177733	3.07192e-05	5.37427e-06
Croatia	85	18.255	15.87	23.995	ND	22.75	ND	9.0285		0.00166935	0.00871973	3.12345e-05	ND	7.40316e-05	ND			-9.2265	-6.8415	-14.9665	ND	-13.7215	ND			0.00166935	0.00871973	3.12345e-05	ND	7.40316e-05	ND
Croatia	86	18.52	15.975	23.225	36.38	19.985	36.945	9.615		0.00208607	0.0121744	7.99801e-05	8.76864e-09	0.000755647	5.92721e-09			-8.905	-6.36	-13.61	-26.765	-10.37	-27.33			0.00208607	0.0121744	7.99801e-05	8.76864e-09	0.000755647	5.92721e-09
Croatia	87	18.71	15.84	23.885	33.305	22.205	ND	9.5775		0.00178174	0.0130257	4.93189e-05	7.19964e-08	0.000158032	ND			-9.1325	-6.2625	-14.3075	-23.7275	-12.6275	ND			0.00178174	0.0130257	4.93189e-05	7.19964e-08	0.000158032	ND
Croatia	88	18.275	20.73	20.38	29.035	20.18	ND	9.045		0.0016653	0.000303714	0.000387102	9.60308e-07	0.000444663	ND			-9.23	-11.685	-11.335	-19.99	-11.135	ND			0.0016653	0.000303714	0.000387102	9.60308e-07	0.000444663	ND
Croatia	89	18.27	20.135	20.385	20.26	20.16	27.325	9.4015		0.00213952	0.000587347	0.000493898	0.000538599	0.000577256	4.02243e-06			-8.8685	-10.7335	-10.9835	-10.8585	-10.7585	-17.9235			0.00213952	0.000587347	0.000493898	0.000538599	0.000577256	4.02243e-06
Croatia	90	18.08	21.02	20.3	20.66	19.925	ND	9.3975		0.00243392	0.00031716	0.000522421	0.000407052	0.000677496	ND			-8.6825	-11.6225	-10.9025	-11.2625	-10.5275	ND			0.00243392	0.00031716	0.000522421	0.000407052	0.000677496	ND
Croatia	91	17.775	20.455	19.525	26.985	19.655	ND	11.9625		0.0177936	0.00277653	0.00529006	3.00453e-05	0.00483422	ND			-5.8125	-8.4925	-7.5625	-15.0225	-7.6925	ND			0.0177936	0.00277653	0.00529006	3.00453e-05	0.00483422	ND
Croatia	92	18.455	20.3	20.1	28.355	20.285	ND	8.505		0.001011	0.000281418	0.000323264	1.05817e-06	0.000284359	ND			-9.95	-11.795	-11.595	-19.85	-11.78	ND			0.001011	0.000281418	0.000323264	1.05817e-06	0.000284359	ND
Croatia	93	29.565	29.935	28.195	35.12	17.935	ND	11.12		2.80222e-06	2.16831e-06	7.24291e-06	5.96046e-08	0.00888138	ND			-18.445	-18.815	-17.075	-24	-6.815	ND			2.80222e-06	2.16831e-06	7.24291e-06	5.96046e-08	0.00888138	ND
Croatia	94	26.505	30.47	ND	ND	20.17	33.9	10.395		1.41386e-05	9.05363e-07	ND	ND	0.00114138	8.40021e-08			-16.11	-20.075	ND	ND	-9.775	-23.505			1.41386e-05	9.05363e-07	ND	ND	0.00114138	8.40021e-08
Croatia	95	30.23	29.525	ND	14.7625	19.12	ND	8.505		2.88485e-07	4.70272e-07	ND	0.0130709	0.000637627	ND			-21.725	-21.02	ND	-6.2575	-10.615	ND			2.88485e-07	4.70272e-07	ND	0.0130709	0.000637627	ND
Croatia	96	29.37	31.245	31.63	ND	21.82	32.84	11.12		3.20777e-06	8.74523e-07	6.69692e-07	ND	0.000601145	2.89487e-07			-18.25	-20.125	-20.51	ND	-10.7	-21.72			3.20777e-06	8.74523e-07	6.69692e-07	ND	0.000601145	2.89487e-07
Croatia	97	27.41	29.95	31.205	ND	22.565	ND	10.395		7.55048e-06	1.29825e-06	5.43959e-07	ND	0.000217003	ND			-17.015	-19.555	-20.81	ND	-12.17	ND			7.55048e-06	1.29825e-06	5.43959e-07	ND	0.000217003	ND
Croatia	98	18.84	19.17	21.35	26.195	27.945	33.62	12.3325		0.0109913	0.00874394	0.00192958	6.71385e-05	1.99604e-05	3.90683e-07			-6.5075	-6.8375	-9.0175	-13.8625	-15.6125	-21.2875			0.0109913	0.00874394	0.00192958	6.71385e-05	1.99604e-05	3.90683e-07
Croatia	99	19.04	18.895	20.61	27.54	30.85	35.41	11.91		0.00713931	0.00789415	0.00240458	1.97197e-05	1.98835e-06	8.42937e-08			-7.13	-6.985	-8.7	-15.63	-18.94	-23.5			0.00713931	0.00789415	0.00240458	1.97197e-05	1.98835e-06	8.42937e-08
Croatia	100	22.27	21.855	25.655	32.14	34.81	32.55	15.0525		0.00671918	0.00895867	0.000643175	7.18042e-06	1.12824e-06	5.40415e-06			-7.2175	-6.8025	-10.6025	-17.0875	-19.7575	-17.4975			0.00671918	0.00895867	0.000643175	7.18042e-06	1.12824e-06	5.40415e-06
Croatia	101	19.41	19.545	22.51	29.78	30.685	34.53	12.745		0.00985451	0.00897421	0.00114932	7.44653e-06	3.97669e-06	2.76733e-07			-6.665	-6.8	-9.765	-17.035	-17.94	-21.785			0.00985451	0.00897421	0.00114932	7.44653e-06	3.97669e-06	2.76733e-07
Croatia	102	18.005	17.705	20.87	25.32	27.665	33.14	11.5975		0.0117801	0.014503	0.00161696	7.39803e-05	1.45613e-05	3.27387e-07			-6.4075	-6.1075	-9.2725	-13.7225	-16.0675	-21.5425			0.0117801	0.014503	0.00161696	7.39803e-05	1.45613e-05	3.27387e-07
Croatia	103	18.01	16.66	21.745	ND	19.71	21.9	9.965		0.00378629	0.00965171	0.000284359	ND	0.00116537	0.000255392			-8.045	-6.695	-11.78	ND	-9.745	-11.935			0.00378629	0.00965171	0.000284359	ND	0.00116537	0.000255392
Croatia	104	16.75	ND	19.275	ND	17.95	19.99	11.155		0.0206889	ND	0.00359448	ND	0.00900536	0.00218978			-5.595	ND	-8.12	ND	-6.795	-8.835			0.0206889	ND	0.00359448	ND	0.00900536	0.00218978
Croatia	105	18.92	19.595	20.645	35.87	20.19	32.24	12.2635		0.00991274	0.00620867	0.00299859	7.82952e-08	0.00411042	9.69336e-07			-6.6565	-7.3315	-8.3815	-23.6065	-7.9265	-19.9765			0.00991274	0.00620867	0.00299859	7.82952e-08	0.00411042	9.69336e-07
Croatia	106	16.935	17.035	19.25	33.13	16.66	26.895	11.415		0.0217929	0.0203335	0.00437955	2.90492e-07	0.0263692	2.18804e-05			-5.52	-5.62	-7.835	-21.715	-5.245	-15.48			0.0217929	0.0203335	0.00437955	2.90492e-07	0.0263692	2.18804e-05
Croatia	107	19.12	26.255	ND	32.7	26.44	ND	15.9475		0.110913	0.000789102	ND	9.05722e-06	0.000694133	ND			-3.1725	-10.3075	ND	-16.7525	-10.4925	ND			0.110913	0.000789102	ND	9.05722e-06	0.000694133	ND
Croatia	108	15.255	14.17	19.6	25.015	15.685	ND	7.8375		0.00584938	0.0124087	0.000287829	6.74617e-06	0.00434177	ND			-7.4175	-6.3325	-11.7625	-17.1775	-7.8475	ND			0.00584938	0.0124087	0.000287829	6.74617e-06	0.00434177	ND
Croatia	109	24.53	23.87	27.55	ND	28.97	32.81	14.3975		0.000890868	0.00140765	0.000109825	ND	4.10431e-05	2.86606e-06			-10.1325	-9.4725	-13.1525	ND	-14.5725	-18.4125			0.000890868	0.00140765	0.000109825	ND	4.10431e-05	2.86606e-06
Croatia	110	20.22	20.475	23.725	25.905	24.785	ND	10.5		0.00118574	0.000993633	0.000104443	2.3048e-05	5.00941e-05	ND			-9.72	-9.975	-13.225	-15.405	-14.285	ND			0.00118574	0.000993633	0.000104443	2.3048e-05	5.00941e-05	ND
Croatia	111	20.42	20.225	23.505	26.375	25.595	ND	10.835		0.00130205	0.00149049	0.000153444	2.09891e-05	3.6041e-05	ND			-9.585	-9.39	-12.67	-15.54	-14.76	ND			0.00130205	0.00149049	0.000153444	2.09891e-05	3.6041e-05	ND
Croatia	112	19.715	20.165	20.955	25.115	23.97	28.41	10.675		0.00189972	0.00139067	0.000804288	4.49911e-05	9.94961e-05	4.58388e-06			-9.04	-9.49	-10.28	-14.44	-13.295	-17.735			0.00189972	0.00139067	0.000804288	4.49911e-05	9.94961e-05	4.58388e-06
Hungary	113	26.24	18.33	30.205	32.65	28.12	ND	9.02		6.55033e-06	0.00157547	4.19449e-07	7.70302e-08	1.77962e-06	ND			-17.22	-9.31	-21.185	-23.63	-19.1	ND			6.55033e-06	0.00157547	4.19449e-07	7.70302e-08	1.77962e-06	ND
Hungary	114	ND	24.94	29.405	31.65	26.085	ND	14.5875		ND	0.000764869	3.46328e-05	7.30593e-06	0.000345866	ND			ND	-10.3525	-14.8175	-17.0625	-11.4975	ND			ND	0.000764869	3.46328e-05	7.30593e-06	0.000345866	ND
Hungary	115	25.78	24.245	28.69	ND	20.28	ND	15.61		0.00086801	0.00251539	0.000115486	ND	0.0392817	ND			-10.17	-8.635	-13.08	ND	-4.67	ND			0.00086801	0.00251539	0.000115486	ND	0.0392817	ND
Hungary	116	24.87	20.94	25.95	32.56	24.84	ND	14.2575		0.000638733	0.0097357	0.000302139	3.09313e-06	0.000652154	ND			-10.6125	-6.6825	-11.6925	-18.3025	-10.5825	ND			0.000638733	0.0097357	0.000302139	3.09313e-06	0.000652154	ND
Hungary	117	28.71	29.21	32.435	ND	ND	32.23	17.645		0.00046677	0.000330056	3.52993e-05	ND	ND	4.0689e-05			-11.065	-11.565	-14.79	ND	#VALUE!	-14.585			0.00046677	0.000330056	3.52993e-05	ND	#VALUE!	4.0689e-05
Hungary	118	29.76	ND	28.6	ND	ND	ND	16.6725		0.000114887	ND	0.000256723	ND	ND	ND			-13.0875	ND	-11.9275	ND	ND	ND			0.000114887	ND	0.000256723	ND	ND	ND
Hungary	119	ND	29.781	ND	ND	24.295	ND	18.8875		ND	0.00052569	ND	ND	0.0235603	ND			ND	-10.8935	ND	ND	-5.4075	ND			ND	0.00052569	ND	ND	0.0235603	ND
Hungary	120	27.66	27.68	30.92	ND	30.75	28.53	16.3175		0.000385094	0.000379793	4.01985e-05	ND	4.52256e-05	0.000210703			-11.3425	-11.3625	-14.6025	ND	-14.4325	-12.2125			0.000385094	0.000379793	4.01985e-05	ND	4.52256e-05	0.000210703
Hungary	121	ND	16.545	27.065	ND	29.725	ND	9.8625		ND	0.0097357	6.63027e-06	ND	1.04904e-06	ND			ND	-6.6825	-17.2025	ND	-19.8625	ND			ND	0.0097357	6.63027e-06	ND	1.04904e-06	ND
Hungary	122	23.665	20.115	27.575	ND	18.08	27.07	7.4225		1.28979e-05	0.000151069	8.58011e-07	ND	0.000619117	1.21762e-06			-16.2425	-12.6925	-20.1525	ND	-10.6575	-19.6475			1.28979e-05	0.000151069	8.58011e-07	ND	0.000619117	1.21762e-06
Hungary	123	26.125	ND	33.105	ND	26.21	ND	9.935		1.33759e-05	ND	1.05958e-07	ND	1.26106e-05	ND			-16.19	ND	-23.17	ND	-16.275	ND			1.33759e-05	ND	1.05958e-07	ND	1.26106e-05	ND
Hungary	124	20.985	30.295	23.865	ND	21.68	33.53	9.2125		0.000285841	4.50334e-07	3.88292e-05	ND	0.000176567	4.78303e-08			-11.7725	-21.0825	-14.6525	ND	-12.4675	-24.3175			0.000285841	4.50334e-07	3.88292e-05	ND	0.000176567	4.78303e-08
Hungary	125	25.66	27.385	23.75	ND	26.985	ND	9.88		1.77724e-05	5.37613e-06	6.67904e-05	ND	7.09385e-06	ND			-15.78	-17.505	-13.87	ND	-17.105	ND			1.77724e-05	5.37613e-06	6.67904e-05	ND	7.09385e-06	ND
Hungary	126	ND	32.5	ND	ND	ND	33.31	13.7275		ND	2.23313e-06	ND	ND	ND	1.27374e-06			ND	-18.7725	ND	ND	ND	-19.5825			ND	2.23313e-06	ND	ND	ND	1.27374e-06
Hungary	127	21.275	28.115	22.65	ND	26.17	ND	7.4225		6.76055e-05	5.90115e-07	2.60655e-05	ND	2.27217e-06	ND			-13.8525	-20.6925	-15.2275	ND	-18.7475	ND			6.76055e-05	5.90115e-07	2.60655e-05	ND	2.27217e-06	ND
Hungary	128	22.985	26.68	25.82	32.58	22.755	ND	11.025		0.000251004	1.9381e-05	3.51772e-05	3.24563e-07	0.000294387	ND			-11.96	-15.655	-14.795	-21.555	-11.73	ND			0.000251004	1.9381e-05	3.51772e-05	3.24563e-07	0.000294387	ND
Hungary	129	22.825	23.63	26.125	32	22.95	ND	10.205		0.000158855	9.09227e-05	1.61288e-05	2.74822e-07	0.000145671	ND			-12.62	-13.425	-15.92	-21.795	-12.745	ND			0.000158855	9.09227e-05	1.61288e-05	2.74822e-07	0.000145671	ND
Hungary	130	22.355	26.815	29.075	22.53	27.93	ND	8.5025		6.76055e-05	3.07177e-06	6.41299e-07	5.98827e-05	1.41821e-06	ND			-13.8525	-18.3125	-20.5725	-14.0275	-19.4275	ND			6.76055e-05	3.07177e-06	6.41299e-07	5.98827e-05	1.41821e-06	ND
Hungary	131	26.29	27.58	ND	ND	29.305	ND	10.9		2.32889e-05	9.52401e-06	ND	ND	2.881e-06	ND			-15.39	-16.68	ND	ND	-18.405	ND			2.32889e-05	9.52401e-06	ND	ND	2.881e-06	ND
Hungary	132	20.975	25.615	23.81	32.1	21.675	ND	9.995		0.000495097	1.98569e-05	6.93858e-05	2.21683e-07	0.000304768	ND			-10.98	-15.62	-13.815	-22.105	-11.68	ND			0.000495097	1.98569e-05	6.93858e-05	2.21683e-07	0.000304768	ND
Hungary	133	16.19	23.535	18.33	ND	24.96	34.495	6.85		0.00154305	9.49106e-06	0.000350087	ND	3.53465e-06	4.76459e-09			-9.34	-16.685	-11.48	ND	-18.11	-27.645			0.00154305	9.49106e-06	0.000350087	ND	3.53465e-06	4.76459e-09
Hungary	134	20.575	19.305	23.955	ND	17.87	ND	11.8425		0.00235102	0.00566975	0.000225826	ND	0.01533	ND			-8.7325	-7.4625	-12.1125	ND	-6.0275	ND			0.00235102	0.00566975	0.000225826	ND	0.01533	ND
Hungary	135	18.63	19.31	19.175	35.67	22.65	24.295	7.515		0.00045087	0.000281418	0.000309023	3.3458e-09	2.77914e-05	8.88621e-06			-11.115	-11.795	-11.66	-28.155	-15.135	-16.78			0.00045087	0.000281418	0.000309023	3.3458e-09	2.77914e-05	8.88621e-06
Hungary	136	22.66	20.135	26.37	28.525	23.305	ND	8.48		5.38759e-05	0.000310095	4.11693e-06	9.24387e-07	3.44533e-05	ND			-14.18	-11.655	-17.89	-20.045	-14.825	ND			5.38759e-05	0.000310095	4.11693e-06	9.24387e-07	3.44533e-05	ND
Hungary	137	27.015	26.745	25.08	ND	29.215	35.67	11.675		2.41101e-05	2.90722e-05	9.21919e-05	ND	5.24728e-06	5.98116e-08			-15.34	-15.07	-13.405	ND	-17.54	-23.995			2.41101e-05	2.90722e-05	9.21919e-05	ND	5.24728e-06	5.98116e-08
Hungary	138	25.86	20.1	27.73	32.97	27.16	32.58	7.95		4.06025e-06	0.000220032	1.11078e-06	2.9392e-08	1.64897e-06	3.85151e-08			-17.91	-12.15	-19.78	-25.02	-19.21	-24.63			4.06025e-06	0.000220032	1.11078e-06	2.9392e-08	1.64897e-06	3.85151e-08
Hungary	139	24.07	18.97	26.645	23.35	23.585	36.237	7.4975		1.02608e-05	0.000351911	1.72198e-06	1.69014e-05	1.43608e-05	2.23125e-09			-16.5725	-11.4725	-19.1475	-15.8525	-16.0875	-28.7395			1.02608e-05	0.000351911	1.72198e-06	1.69014e-05	1.43608e-05	2.23125e-09
Hungary	140	16.02	18.965	18.3	ND	16.34	33.94	6.6375		0.00149826	0.00019456	0.000308488	ND	0.00120021	6.04127e-09			-9.3825	-12.3275	-11.6625	ND	-9.7025	-27.3025			0.00149826	0.00019456	0.000308488	ND	0.00120021	6.04127e-09
Hungary	141	25.44	22.115	27.94	33.695	26.34	ND	7.2175		3.2695e-06	3.27647e-05	5.77971e-07	1.07023e-08	1.75208e-06	ND			-18.2225	-14.8975	-20.7225	-26.4775	-19.1225	ND			3.2695e-06	3.27647e-05	5.77971e-07	1.07023e-08	1.75208e-06	ND
Hungary	142	28.48	28.97	18.605	ND	29.555	ND	7.0225		3.47255e-07	2.47254e-07	0.000326077	ND	1.64832e-07	ND			-21.4575	-21.9475	-11.5825	ND	-22.5325	ND			3.47255e-07	2.47254e-07	0.000326077	ND	1.64832e-07	ND
