# Supplementary material for: Characterization of Egg Laying Hen and Broiler Fecal Microbiota in Poultry Farms in Croatia, Czech Republic, Hungary and Slovenia
Source: PLoS One. 2014 Oct 16;9(10):e110076. doi: 10.1371/journal.pone.0110076 (PMC4199679; doi:10.1371/journal.pone.0110076)
Supplement: Table S2 — Dominant phyla found in the samples analyzed in this study. (XLS) [file pone.0110076.s004.xls]

## Sheet: Tab S2
Table S2. Dominant phyla found in the samples analysed in this study. Data show percentages out of total population. Bacterial phylla with representation lower than 1% in at lease one sample were excluded from this table. ND - not detected.
	Samples	Bacteria;Other	Actinobacteria	Bacteroidetes	Deferribacteres	Elusimicrobia	Firmicutes	Fusobacteria	Proteobacteria	Synergistetes	TM7	number of sequences	observed OTUs	chao1	equitability	shannon	simpson
egg laying hens	CZE/Hen	0.171794	0.421677	52.0381	0.577854	0.531001	39.4971	1.98345	3.96689	0.0156177	0.780884	6403	732	1095.28	0.757535	7.20847	0.982644
	CZE/Hen	ND	0.193611	54.8887	0.242014	0.193611	39.4966	1.7425	2.66215	ND	0.193611	2066	458	776.224	0.861135	7.61174	0.988259
	CZE/Hen	0.183066	0.1373	52.9977	0.366133	1.6476	39.0847	2.92906	2.28833	0.1373	0.1373	2185	383	675.788	0.837821	7.18951	0.985145
	CZE/Hen	0.103075	0.257688	48.6514	0.4123	0.137433	40.5085	3.04071	6.57963	0.0687167	0.20615	5821	408	640.611	0.710055	6.1579	0.947029
	CZE/Hen	ND	2.1472	1.96355	ND	ND	62.9467	5.94717	26.953	ND	0.0423789	7079	296	409.018	0.591178	4.85325	0.917935
	CRO/Hen	0.308189	0.10273	26.7244	ND	ND	58.8494	0.498973	13.2521	0.220135	0.044027	6814	1070	1844.76	0.770815	7.75701	0.985213
	CRO/Hen	0.19685	0.125268	25.6263	ND	ND	54.9392	0.143164	18.7187	0.161059	0.0536865	5588	544	845.413	0.733161	6.66257	0.974453
	CRO/Hen	0.0987654	0.312757	21.2181	ND	ND	59.786	0.148148	18.2551	0.0987654	0.0329218	6075	795	1330.08	0.74857	7.21233	0.978699
	CRO/Hen	0.126957	0.197489	27.183	0.0141064	ND	50.261	0.141064	21.9636	0.0141064	0.0282127	7089	924	1567.85	0.714582	7.03988	0.97082
	CRO/Hen	ND	0.062637	20.1378	ND	0.0156593	61.4156	0.234889	17.9925	0.0939555	0.0313185	6386	747	1141.73	0.725211	6.92212	0.975062
	SLO/Hen	ND	0.204798	0.00975229	ND	ND	18.2465	ND	81.5389	ND	ND	10254	71	104.833	0.3176	1.95316	0.507876
	SLO/Hen	ND	1.74292	0.0726216	ND	ND	96.2133	0.0311236	1.91929	ND	ND	9639	127	217.053	0.428707	2.9961	0.752554
	SLO/Hen	ND	0.192988	0.0643294	ND	ND	64.0399	ND	35.6706	ND	ND	3109	72	116	0.547341	3.37705	0.854082
	SLO/Hen	ND	0.321168	1.9854	0.0194647	ND	96.2433	0.107056	1.21655	0.00973236	0.0778589	10275	340	440.258	0.459884	3.86735	0.737627
	SLO/Hen	ND	1.03111	0.108538	ND	ND	98.8061	ND	0.0542692	ND	ND	5528	80	120.615	0.369445	2.3356	0.614706
broilers	CRO/Bro	ND	27.2787	0.109553	ND	ND	68.0105	ND	4.60123	ND	ND	4564	174	320.2	0.565867	4.21172	0.894657
	CRO/Bro	ND	0.991189	1.37665	ND	ND	56.8833	ND	40.7489	ND	ND	1816	79	133.077	0.54368	3.42724	0.828916
	CRO/Bro	ND	4.21196	0.13587	ND	ND	48.4375	ND	47.1467	ND	0.0679348	1472	60	90.6667	0.599941	3.54378	0.816745
	CRO/Bro	ND	4.09445	0.627983	ND	ND	58.4527	ND	36.7998	ND	0.0251193	3981	106	162	0.456975	3.07449	0.786017
	CRO/Bro	ND	2.5178	0.0868206	ND	ND	17.8156	ND	79.5798	ND	ND	5759	64	96.5	0.265793	1.59476	0.389944
	CRO/Bro	0.0324097	29.0391	0.405121	0.0162048	ND	62.8099	ND	7.66488	ND	ND	6171	315	485	0.57665	4.78574	0.913232
	CRO/Bro	ND	4.31932	1.90899	0.0578481	ND	93.0582	ND	0.655611	ND	ND	5186	219	300.07	0.641134	4.98468	0.943488
	CRO/Bro	ND	6.6629	3.04912	ND	ND	88.594	ND	1.63749	ND	0.0564653	1771	203	351.529	0.700696	5.37107	0.946042
	CRO/Bro	0.0156323	9.48882	3.26716	0.046897	ND	84.7585	ND	2.40738	ND	ND	6397	393	586.286	0.623603	5.37445	0.933495
	CRO/Bro	0.0141918	9.95317	4.00681	0.0331141	ND	78.3907	ND	7.5453	ND	0.00473059	21139	845	1239.03	0.585195	5.68974	0.934583
	SLO/Bro	ND	0.135793	0.113161	ND	ND	99.5587	ND	0.192373	ND	ND	8837	106	161.435	0.3809	2.56267	0.737893
	SLO/Bro	ND	1.75311	0.0846331	ND	ND	65.8929	ND	32.2089	ND	ND	8271	90	135.769	0.394967	2.56406	0.721189
	SLO/Bro	ND	0.500556	0.083426	ND	ND	63.4872	ND	35.901	ND	0.0278087	7192	91	148.5	0.365407	2.378	0.703309
	SLO/Bro	ND	0.290023	0.0348028	ND	ND	98.4919	ND	1.14849	ND	0.0348028	8620	104	136.5	0.41007	2.74765	0.756947
	SLO/Bro	ND	ND	0.364419	ND	ND	99.2712	ND	0.364419	ND	ND	6037	91	185	0.271843	1.7691	0.480073
	SLO/Bro	ND	0.0414479	1.25725	ND	ND	98.2868	ND	0.414479	ND	ND	7238	147	261.261	0.42125	3.03286	0.808535
	SLO/Bro	ND	0.0458295	0.148946	ND	ND	99.1178	ND	0.687443	ND	ND	8728	107	176.789	0.385135	2.59637	0.753527
	SLO/Bro	ND	0.00928591	0.00928591	ND	ND	99.9814	ND	ND	ND	ND	10769	123	234.235	0.366625	2.5453	0.669593
	SLO/Bro	ND	0.0697269	0.255665	ND	ND	97.3155	0.0232423	2.33585	ND	ND	8605	134	242.476	0.311262	2.1994	0.60388
	SLO/Bro	ND	0.104822	0.0149745	ND	ND	98.6223	ND	1.25786	ND	ND	6678	74	122	0.402304	2.49809	0.717496
	HUN/Bro	ND	0.103296	4.7704	ND	ND	94.1121	ND	0.995399	0.00939055	ND	10649	251	362.766	0.434843	3.46637	0.818932
	HUN/Bro	ND	0.487508	3.18911	0.0203128	ND	75.0559	0.0406256	21.2066	ND	ND	4923	211	318.763	0.558332	4.31094	0.892624
	HUN/Bro	0.0208725	0.490503	12.0225	ND	ND	84.6483	0.448758	2.33772	ND	0.0208725	9582	433	597.062	0.738431	6.46734	0.974947
	HUN/Bro	ND	0.0971062	12.3325	ND	ND	60.8856	0.077685	26.6071	ND	ND	5149	351	642.246	0.525741	4.44531	0.876951
	HUN/Bro	0.15188	0.0379699	66.865	0.0885964	ND	29.3634	0.0253133	3.46792	ND	ND	7901	601	1068.19	0.509541	4.70369	0.786282
	HUN/Bro	0.128535	ND	20.874	ND	ND	76.2211	ND	1.79949	0.92545	ND	3890	367	602.3	0.533021	4.54114	0.800467
	HUN/Bro	0.0864678	0.0216169	30.8258	ND	ND	59.6844	ND	6.2473	3.13446	ND	4626	571	1046.31	0.708114	6.48445	0.963092
	HUN/Bro	ND	0.0335233	0.603419	ND	ND	72.2092	ND	26.7851	0.150855	0.184378	5966	95	151.438	0.425104	2.79287	0.782153
	HUN/Bro	ND	0.0432713	0.0432713	ND	ND	96.7402	ND	3.15881	ND	ND	6933	78	113.2	0.364437	2.29063	0.649551
	HUN/Bro	0.0220361	ND	26.7959	ND	ND	60.5333	ND	10.5333	1.74086	ND	4538	401	665.686	0.624503	5.40036	0.899768
